# Supplementary material for: Study Protocol: Does an Acute Intervention of High-Intensity Physical Exercise Followed by a Brain Training Video Game Have Immediate Effects on Brain Activity of Older People During Stroop Task in fMRI?—A Randomized Controlled Trial With Crossover Design
Source: Front Aging Neurosci. 2019 Sep 18;11:260. doi: 10.3389/fnagi.2019.00260 (PMC6759467; doi:10.3389/fnagi.2019.00260)
Supplement: TABLE S3 — Table of SPIRIT 2013 checklist. [file Table_3.XLSX]

## Sheet: Sheet1
	STUDY PERIOD
	Enrolment	Familiarization			Allocation	Intervention*
TIMEPOINT	-t4	-t3	-t2	-t1	0	t1	t2	t3	t4
ENROLMENT:
Eligibility screen	X
Informed consent	X
Familiarization		X	X	X
Allocation					X
INTERVENTIONS*:
PH-VB						1	4	3	2
PL-VT						2	1	4	3
PH-VT						3	2	1	4
PL-VB						4	3	2	1
ASSESSMENTS:
Baseline questionnaire	X
MMSE	X
FAB	X
IPAQ	X
PAR-Q+	X
Peak performance test	X			X
Stroop task (Reaction time, correct answer rate)						X	X	X	X
fMRI						X	X	X	X
Questionnaire for expectation				X					X
Questionnaire for engagement						X	X	X	X
* Number refers to the group one participant is assigned to. Each group performs the same interventions, but in a different, counter-balanced order.
PH: Physical exercise High intensity
PL: Physical exercise Low intensity
VB: Video game Brain Age
VT: Video game Tetris
